# Supplementary material for: Petrological and geochemical characterization of Abu Murrat syn-orogenic I-type and post-orogenic A-type neoproterozoic granitoids, North Eastern Desert, Egypt
Source: Sci Rep. 2026 Jul 15;16:22249. doi: 10.1038/s41598-026-61098-1 (PMC13372817; doi:10.1038/s41598-026-61098-1)
Supplement: Supplementary file 2 — Supplementary Material 2 [file 41598_2026_61098_MOESM2_ESM.xlsx]

## Sheet: K-Feldspars
Microprobe analyses of k-feldspars in Abu Murrat granitic rocks
Sample No.	Petrology	SiO2	TiO2	Al2O3	FeO	MgO	CaO	Na2O	K2O	Total	Chemical formula based on 8 oxygen atoms	Si	Ti	Al	Cr	Fe	Mn	Mg	Ca	Na	K	Total	An=Ca /(Ca+Na+K)	Ab=Na /(Ca+Na+K)	Or=K/(Ca+Na+K)
Bd51-A	Monzogranite	64.916	0	19.617	0.031	0	0.017	0.429	14.347	99.357		2.98253	0	1.06223	0	0.00119114	0	0	0.000836866	0.0382151	0.840912	4.92592	0.0951023	4.3428	95.5621
Bd51-A	Monzogranite	65.557	0	19.425	0.033	0.008	0.084	0.295	13.768	99.17		3.00286	0	1.04865	0	0.00126415	0	0.000546282	0.00412258	0.0261989	0.804532	4.88818	0.493809	3.13814	96.3681
Bd51-A	Monzogranite	65.27	0	19.234	0.012	0.007	0.021	0.521	14.117	99.182		2.99927	0	1.04166	0	0.00046116	0	0.000479525	0.00103394	0.0464178	0.827563	4.91689	0.118163	5.3048	94.577
Bd51-A	Monzogranite	66.127	0	19.126	0.014	0.018	0.082	0.343	14.253	99.963		3.01234	0	1.02684	0	0.000533361	0	0.00122239	0.00400233	0.0302945	0.8283	4.90354	0.463986	3.51201	96.024
Bd51-A	Monzogranite	65.946	0.006	19.053	0.005	0	0.015	0.276	14.613	99.914		3.01136	0.000206121	1.0254	0	0.000190947	0	0	0.000733904	0.0244358	0.851274	4.91359	0.0837365	2.78807	97.1282
Bd51-A	Monzogranite	65.777	0.003	17.557	0.028	0.007	0.003	0.279	15.869	99.523		3.04125	0.000104351	0.956715	0	0.00108269	0	0.000482488	0.000148618	0.0250107	0.936016	4.96081	0.0154622	2.6021	97.3824
Bd51-A	Monzogranite	66.027	0	17.354	0	0.016	0.012	0.304	15.432	99.145		3.05489	0	0.9463	0	0	0	0.00110358	0.00059488	0.0272704	0.910863	4.94102	0.0633709	2.90504	97.0316
Bd51-A	Monzogranite	65.003	0	17.998	0.021	0.016	0	0.307	15.758	99.103		3.01963	0	0.985371	0	0.000815847	0	0.00110803	0	0.0276505	0.933853	4.96843	0	2.87576	97.1242
Bd51-A	Monzogranite	66.55	0	17.616	0.015	0.003	0.014	0.281	15.478	99.957		3.05241	0	0.952262	0	0.000575379	0	0.000205129	0.000688013	0.0249888	0.905661	4.93679	0.0738736	2.68311	97.243
Bd51-A	Monzogranite	65.126	0	17.135	0.455	0.007	0.94	0.262	15.322	99.247		3.02965	0	0.939458	0	0.0177018	0	0.000485453	0.0468533	0.0236311	0.909306	4.96709	4.78197	2.41185	92.8062
Bd51-A	Monzogranite	67.473	0	16.654	0.118	0.001	0	0.248	15.253	99.747		3.09407	0	0.900063	0	0.00452533	0	6.83613e-05	0	0.0220493	0.892301	4.91308	0	2.41148	97.5885
Bd51-A	Monzogranite	65.94	0	17.341	0	0.001	0	0.286	15.473	99.041		3.05482	0	0.946815	0	0	0	6.90632e-05	0	0.025689	0.914465	4.94185	0	2.73242	97.2676
Bd51-A	Monzogranite	67.047	0	16.413	0.032	0	0.006	0.278	15.479	99.255		3.09532	0	0.893037	0	0.00123551	0	0	0.000296792	0.0248837	0.911646	4.92642	0.0316806	2.65618	97.3121
Bd51-A	Monzogranite	66.879	0	17.069	0.028	0.007	0.004	0.301	15.612	99.9		3.07098	0	0.923742	0	0.00107526	0	0.000479178	0.000196799	0.0267978	0.91454	4.93781	0.0209019	2.84618	97.1329
Bd51-A	Monzogranite	65.594	0	17.669	0	0	0.001	0.279	15.585	99.128		3.03963	0	0.964991	0	0	0	0	4.96513e-05	0.0250672	0.92134	4.95108	0.00524602	2.64853	97.3462
Bd51-A	Monzogranite	66.036	0	17.658	0	0	0	0.255	15.004	98.953		3.05181	0	0.961774	0	0	0	0	0	0.0228487	0.884586	4.92102	0	2.51794	97.4821
Bd51-A	Monzogranite	66.324	0	17.647	0.007	0	0.007	0.271	14.478	98.734		3.0607	0	0.959789	0	0.000270157	0	0	0.000346117	0.0242473	0.852345	4.8977	0.0394688	2.765	97.1955
Bd51-A	Monzogranite	66.104	0.002	17.389	0	0	0.007	0.281	14.996	98.779		3.06042	6.96594e-05	0.948816	0	0	0	0	0.000347236	0.0252234	0.885695	4.92057	0.0381048	2.76795	97.1939
Bd51-A	Monzogranite	66.948	0	17.263	0.041	0.015	0.004	0.309	14.977	99.557		3.07227	0	0.93367	0	0.00157353	0	0.00102618	0.000196678	0.0274932	0.876806	4.91304	0.0217445	3.03961	96.9386
Bd51-A	Monzogranite	66.801	0	17.578	0.007	0	0.011	0.287	15.054	99.738		3.06118	0	0.94936	0	0.000268271	0	0	0.000540099	0.0254996	0.880065	4.91692	0.0596067	2.8142	97.1262
Bd51-A	Monzogranite	69.79	0	15.383	0.02	0	0.051	1.261	13.189	99.694		3.16362	0	0.821839	0	0.00075821	0	0	0.00247705	0.110828	0.76271	4.86223	0.282764	12.6514	87.0658
Bd51-A	Monzogranite	67.921	0	16.376	0.044	0	0.108	2.28	12.69	99.419		3.10054	0	0.88104	0	0.00167979	0	0	0.00528239	0.201796	0.739011	4.92935	0.55834	21.3295	78.1122
Bd51-A	Monzogranite	67.924	0	16.764	0.064	0	0.069	0.983	13.591	99.395		3.10095	0	0.901996	0	0.00244354	0	0	0.00337517	0.0870101	0.791553	4.88733	0.382699	9.86579	89.7515
Bd51-A	Monzogranite	68.86	0	16.26	0.045	0.012	0.042	1.134	13.215	99.568		3.12832	0	0.870602	0	0.00170972	0	0.000812711	0.00204441	0.0998853	0.765892	4.86927	0.235579	11.5099	88.2545
Bd51-A	Monzogranite	66.203	0	18.123	0.047	0.004	0.039	0.873	14.21	99.499		3.0361	0	0.979543	0	0.00180262	0	0.00027347	0.00191636	0.0776242	0.83136	4.92862	0.210381	8.5217	91.2679
Bd51-A	Monzogranite	65.603	0	18.166	0	0	0.045	0.654	14.599	99.067		3.02815	0	0.988251	0	0	0	0	0.00222556	0.0585296	0.859672	4.93683	0.241797	6.35896	93.3992
Bd51-A	Monzogranite	65.198	0	18.318	0.037	0.034	0.058	1.526	13.866	99.037		3.01063	0	0.996911	0	0.00142887	0	0.00234053	0.00286963	0.136623	0.816829	4.96764	0.30007	14.2863	85.4137
Bd51-A	Monzogranite	65.059	0	18.278	0.015	0	0.233	2.468	12.7	98.753		3.00527	0	0.995084	0	0.000579477	0	0	0.011532	0.221037	0.748404	4.98191	1.17557	22.5324	76.292
Bd51-A	Monzogranite	65.074	0	18.031	0.019	0.019	0.066	1.121	14.62	98.95		3.01703	0	0.985249	0	0.000736705	0	0.00131322	0.00327861	0.100768	0.86472	4.97309	0.338431	10.4017	89.2599
Bd51-A	Monzogranite	65.879	0	18.438	0.028	0.003	0.05	1.239	14.063	99.7		3.0184	0	0.99563	0	0.00107289	0	0.000204909	0.00245456	0.110064	0.821985	4.94981	0.262659	11.7778	87.9595
Bd51-A	Monzogranite	62.553	0.004	19.816	0.149	0	0.937	1.87	11.391	96.72		2.9376	0.000141319	1.09677	0	0.00585194	0	0	0.0471475	0.170267	0.682438	4.94022	5.23947	18.9217	75.8389
Bd51-A	Monzogranite	62.745	0.003	18.565	0.015	0.007	0.03	0.574	12.724	94.663		3.00499	0.000108089	1.04788	0	0.00060079	0	0.000499772	0.00153943	0.053299	0.777398	4.88631	0.184975	6.40432	93.4107
Bd51-A	Monzogranite	62.443	0.007	18.835	0.031	0.006	0.257	0.778	13.265	95.622		2.97845	0.000251189	1.05883	0	0.00123662	0	0.000426646	0.0131345	0.0719498	0.807178	4.93145	1.47204	8.06375	90.4642
Bd51-A	Monzogranite	62.629	0.015	18.701	0.027	0.007	0.01	0.57	13.304	95.263		2.9926	0.000539214	1.05316	0	0.00107896	0	0.000498634	0.000511973	0.0528071	0.810983	4.91218	0.0592354	6.1098	93.831
Bd51-A	Monzogranite	61.924	0.022	18.448	0.016	0.011	0.078	0.351	13.436	94.286		2.99297	0.000799951	1.05087	0	0.000646744	0	0.000792587	0.00403936	0.0328924	0.828457	4.91147	0.466768	3.80088	95.7324
Bd51-A	Monzogranite	62.642	0	19.028	0.018	0.006	0.021	0.841	12.945	95.501		2.98221	0	1.06763	0	0.000716661	0	0.000425829	0.00107119	0.0776271	0.786197	4.91588	0.123852	8.97532	90.9008

## Sheet: Sericite
Microprobe analyses of sericite in Abu Murrat granitic rocks
Sample No.	Petrology	SiO2	TiO2	Al2O3	FeO	MnO	MgO	CaO	Na2O	K2O	Total	Chemical formula based on 22 oxygen atoms	Si	Ti	Al iv	Al vi	Fe	Mn	Mg	Ca	Na	K	OH*	TOTAL
Bd51-A	Monzogranite	44.274	0.145	31.925	5.221	0	0.341	0.029	0.092	8.83	90.857		6.25028	0.0153948	1.74972	3.5626	0.616425	0	0.071762	0.00438675	0.0251837	1.59001	4	17.8858
Bd51-A	Monzogranite	44.142	0.097	32.994	3.745	0	0.407	0.064	0.145	8.543	90.137		6.21873	0.0102773	1.78127	3.69755	0.441242	0	0.0854739	0.00966104	0.0396094	1.53514	4	17.819
Bd51-A	Monzogranite	44.715	0.047	30.048	3.6	0	0.567	0.092	0.094	7.181	86.344		6.5039	0.00514131	1.4961	3.65545	0.437924	0	0.12294	0.0143385	0.0265112	1.33228	4	17.5946
Bd51-A	Monzogranite	44.262	0.053	32.191	3.387	0	0.577	0.059	0.111	8.01	88.65		6.30305	0.00567611	1.69695	3.70631	0.403376	0	0.122486	0.00900256	0.0306495	1.45493	4	17.7324
Bd51-A	Monzogranite	46.173	0.042	33.345	3.2	0	0.449	0.046	0.097	8.302	91.654		6.34291	0.00433916	1.65709	3.74216	0.367643	0	0.0919467	0.006771	0.0258376	1.4547	4	17.6934
Bd51-A	Monzogranite	55.116	0.057	26.633	2.221	0	0.826	0.553	6.195	4.741	96.342		7.12775	0.00554377	0.872252	3.18747	0.240214	0	0.159237	0.0766291	1.55345	0.782049	4	18.0046

## Sheet: Plagioclase
Microprobe analyses of plagioclase in Abu Murrat granitic rocks
Sample No.	Petrology	SiO2	TiO2	Al2O3	FeO	MnO	MgO	CaO	Na2O	K2O	Total	Chemical formula based on 8 oxygen atoms	Si	Ti	Al	Fe	Mn	Mg	Ca	Na	K	Total	An=Ca /(Ca+Na+K)	Ab=Na /(Ca+Na+K)	Or=K/(Ca+Na+K)
Bd51-A	Monzogranite	65.967	0.011	20.514	0.007	0	0.002	0.013	12.785	0.038	99.337		2.9212	0.000366458	1.07063	0.000259239	0	0.000132031	0.00061681	1.09769	0.00214671	5.09304	0.0560506	99.7489	0.195076
Bd51-A	Monzogranite	67.994	0.007	20.093	0.042	0	0.016	0.082	11.118	0.129	99.481		2.98012	0.000230811	1.03792	0.0015395	0	0.00104543	0.00385079	0.944786	0.00721288	4.9767	0.402866	98.8425	0.754604
Bd51-A	Monzogranite	66.268	0	20.023	0.027	0	0.007	0.034	12.903	0.036	99.298		2.93652	0	1.04572	0.0010006	0	0.000462422	0.00161429	1.10857	0.00203511	5.09592	0.145141	99.6719	0.182977
Bd51-A	Monzogranite	65.837	0.002	20.53	0.017	0	0	0.072	12.697	0.035	99.19		2.91971	6.67261e-05	1.07303	0.000630502	0	0	0.00342118	1.09173	0.00198013	5.09057	0.31183	99.5077	0.180483
Bd51-A	Monzogranite	66.608	0.004	19.968	0.011	0	0	0.059	12.731	0.046	99.427		2.94455	0.00013303	1.04036	0.000406681	0	0	0.0027946	1.09119	0.00259422	5.08203	0.254847	99.5086	0.236575
Bd51-A	Monzogranite	66.692	0	19.75	0.01	0	0.002	0.022	12.75	0.049	99.275		2.95219	0	1.03037	0.000370202	0	0.000131981	0.00104344	1.09427	0.00276709	5.08114	0.0950238	99.653	0.251993
Bd51-A	Monzogranite	67.496	0	19.067	0.061	0	0.005	0.08	12.679	0.066	99.454		2.98033	0	0.992255	0.0022526	0	0.00032913	0.00378486	1.08546	0.0037178	5.06813	0.346293	99.3136	0.340157
Bd51-A	Monzogranite	67.934	0.006	18.97	0.04	0	0	0.016	12.878	0.057	99.901		2.98637	0.000198428	0.982829	0.00147056	0	0	0.000753616	1.09761	0.00319659	5.07243	0.0684134	99.6414	0.290187
Bd51-A	Monzogranite	66.873	0.016	19.255	0	0	0	0.011	13.001	0.046	99.202		2.96464	0.000533628	1.00605	0	0	0	0.000522503	1.11749	0.00260157	5.09184	0.0466266	99.7212	0.232156
Bd51-A	Monzogranite	67.13	0.011	19.097	0.014	0	0	0.06	12.653	0.055	99.02		2.9767	0.000366951	0.998018	0.000519177	0	0	0.00285065	1.08782	0.00311127	5.06939	0.260624	99.4549	0.284451
Bd51-A	Monzogranite	66.451	0.023	20.208	0.069	0	0	0.005	13.045	0.031	99.832		2.93074	0.000763134	1.0504	0.00254503	0	0	0.000236276	1.11549	0.00174419	5.10191	0.0211439	99.8228	0.156084
Bd51-A	Monzogranite	65.222	0.011	20.861	0.047	0	0.003	0.045	13.063	0.051	99.303		2.8967	0.000367535	1.09194	0.00174572	0	0.000198628	0.00214139	1.12485	0.00288959	5.12084	0.189523	99.5547	0.255742
Bd51-A	Monzogranite	66.745	0.019	20.072	0	0	0.004	0.018	12.991	0.059	99.908		2.93934	0.00062948	1.04178	0	0	0.000262605	0.000849333	1.10922	0.00331467	5.0954	0.0762838	99.626	0.297711
Bd51-A	Monzogranite	66.36	0	20.247	0.056	0	0	0.025	13	0.04	99.728		2.92955	0	1.05344	0.00206753	0	0	0.00118252	1.11271	0.00225274	5.10121	0.105947	99.6922	0.201832
Bd51-A	Monzogranite	67.25	0	18.8	0.006	0	0	0.038	12.714	0.036	98.844		2.98674	0	0.984051	0.000222856	0	0	0.00180827	1.09479	0.00203969	5.06965	0.164592	99.6498	0.185656
Bd51-A	Monzogranite	67.142	0.006	18.995	0.013	0	0.005	0.045	13.003	0.091	99.3		2.97412	0.000199946	0.991649	0.000481588	0	0.000330175	0.00213575	1.11674	0.00514235	5.0908	0.19001	99.3525	0.457497
Bd61-A	Monzogranite	61.213	0.01	23.975	0.232	0	0.047	3.577	9.44	1.049	99.543		2.73972	0.000336712	1.26467	0.00868397	0	0.00313596	0.171536	0.819178	0.0598955	5.06715	16.3273	77.9717	5.70102
Bd61-A	Monzogranite	62.014	0.009	22.799	0.087	0	0.008	4.348	9.851	0.26	99.376		2.77459	0.000302934	1.20221	0.00325534	0	0.000533592	0.208436	0.854541	0.0148401	5.0587	19.3387	79.2844	1.37687
Bd61-A	Monzogranite	62.868	0.015	21.732	0.029	0	0.008	4.4	10.017	0.221	99.29		2.8132	0.000504963	1.14611	0.00108527	0	0.000533669	0.210959	0.869067	0.012616	5.05408	19.3072	79.5381	1.15463
Bd61-A	Monzogranite	62.863	0.016	22.368	0.034	0	0.006	3.679	9.807	1.144	99.917		2.80154	0.000536438	1.17486	0.00126721	0	0.000398625	0.175674	0.847389	0.0650407	5.06671	16.1449	77.8776	5.97743
Bd61-A	Monzogranite	62.487	0	22.56	0.023	0	0	4.321	10.007	0.21	99.608		2.78741	0	1.18606	0.000858039	0	0	0.206523	0.865484	0.0119505	5.05828	19.0527	79.8448	1.10249
Bd61-A	Monzogranite	62.837	0.017	21.977	0.08	0	0.006	4.312	10.062	0.216	99.507		2.80617	0.000571142	1.1567	0.00298783	0	0.000399448	0.206324	0.871217	0.0123058	5.05667	18.9315	79.9394	1.12913
Bd61-A	Monzogranite	62.849	0	22.116	0.115	0	0.002	4.428	9.77	0.235	99.515		2.80481	0	1.16323	0.00429212	0	0.00013306	0.211732	0.845365	0.0133792	5.04294	19.7793	78.9709	1.24983
Bd61-A	Monzogranite	65.378	0	22.564	0.152	0	0.037	0.911	11.764	0.759	101.575		2.84728	0	1.15816	0.00553618	0	0.00240221	0.04251	0.993339	0.0421693	5.0914	3.94334	92.1449	3.91174
Bd61-A	Monzogranite	61.937	0.003	23.013	0.064	0	0.053	1.935	10.981	0.734	98.786		2.78554	0.000101503	1.2198	0.00240718	0	0.00355342	0.0932426	0.957515	0.0421126	5.10427	8.5319	87.6147	3.85339
Bd61-A	Monzogranite	62.703	0	24.271	0.024	0	0.018	2.372	10.402	0.694	100.501		2.76486	0	1.26132	0.000885042	0	0.00118323	0.112066	0.889294	0.0390391	5.06865	10.7714	85.4763	3.75232
Bd61-A	Monzogranite	61.59	0	23.708	0.692	0	0.359	0.843	10.351	1.829	99.468		2.76327	0	1.25361	0.0259649	0	0.0240114	0.0405242	0.900408	0.104685	5.11247	3.87563	86.1126	10.0118
Bd61-A	Monzogranite	63.634	0.026	21.028	0.131	0	0.034	0.946	12.047	0.36	98.213		2.86698	0.000881264	1.11658	0.004936	0	0.00228363	0.0456669	1.05235	0.0206916	5.11037	4.08211	94.0683	1.8496
Bd61-A	Monzogranite	63.275	0	21.29	0.379	0	0.131	0.95	11.775	0.957	98.759		2.84793	0	1.12935	0.0142661	0	0.0087898	0.0458136	1.02755	0.0549497	5.12865	4.06037	91.0695	4.87008
Bd61-A	Monzogranite	61.13	0	22.247	0.08	0	0	1.81	11.577	0.278	97.145		2.79458	0	1.19864	0.00305858	0	0	0.0886573	1.02613	0.016213	5.12727	7.83884	90.7276	1.43351

## Sheet: Muscovite
Microprobe analyses of muscovite in Abu Murrat granitic rocks
Sample No.	Petrology	SiO2	TiO2	Al2O3	Cr2O3	FeO	MnO	MgO	CaO	Na2O	K2O	F	Cl	Total	Chemical formula based on 22 oxygen atoms	Si	Ti	Al	Cr	Fe	Mn	Mg	Ca	Na	K	F	Cl	TOTAL	Fe/Fe+Mg	Al iv	Al vi
Bd51-A	Monzogranite	44.186	0.041	33.002	0.011	2.487	0	0.19	0.023	0.21	10.647	0.075	0.001	90.873		6.22428	0.00434354	5.47957	0.00122514	0.292992	0	0.0398977	0.00347157	0.0573594	1.91303	0.0334129	0.000238776	18.0162	0.880147	1.77572	3.70385
Bd51-A	Monzogranite	43.554	0.139	28.332	0	5.248	0	1.427	0.02	0.186	10.963	0.242	0.001	90.112		6.34061	0.0152186	4.86164	0	0.638958	0	0.309682	0.0031198	0.0525045	2.03574	0.111421	0.000246768	18.2575	0.673551	1.65939	3.20225
Bd51-A	Monzogranite	44.68	0.022	31.339	0.002	1.988	0	0.323	0.046	1.679	10.668	0.221	0.001	90.969		6.32417	0.0023419	5.22851	0.000223825	0.235333	0	0.0681526	0.00697658	0.46081	1.92603	0.0989308	0.000239926	18.2525	0.775434	1.67583	3.55268
Bd51-A	Monzogranite	44.369	0.06	28.867	0.003	4.124	0	2.185	0.011	0.165	10.99	0.94	0.009	91.723		6.34845	0.00645646	4.86846	0.000339389	0.493494	0	0.466046	0.00168646	0.0457776	2.00574	0.425368	0.00218281	18.2365	0.514303	1.65155	3.21691
Bd51-A	Monzogranite	43.384	0.119	30.24	0.01	4.328	0	1.843	0.017	0.148	10.871	0.343	0.006	91.309		6.20229	0.0127946	5.09573	0.00113034	0.51747	0	0.392769	0.00260415	0.0410266	1.98235	0.155083	0.00145398	18.2482	0.568499	1.79771	3.29802
Bd51-A	Monzogranite	45.288	0.384	27.782	0.005	8.593	0	4.153	0.068	0.365	10.522	0.219	0.012	97.391		6.19635	0.039513	4.48042	0.000540893	0.983271	0	0.84704	0.0099691	0.0968336	1.83629	0.0947645	0.00278304	18.4902	0.537215	1.80365	2.67677
Bd51-A	Monzogranite	45.952	0.549	29.717	0.004	4.679	0	1.971	0.202	0.318	10.983	0.155	0.004	94.534		6.33201	0.0568938	4.82663	0.000435798	0.53922	0	0.404868	0.0298252	0.0849659	1.9304	0.0675488	0.000934293	18.2052	0.571154	1.66799	3.15864

## Sheet: Biotite
Microprobe analyses of biotite in Abu Murrat granitic rocks
Sample No.	Petrology	SiO2	TiO2	Al2O3	Cr2O3	FeO	MnO	MgO	CaO	Na2O	K2O	Li2O*	F	Cl	Total	Chemical formula based on 22 oxygen atoms	Si	Ti	Al	Cr	Fe	Mn	Mg	Ca	Na	K	Li*	F	Cl	Total	Mg#	Fe#	Al iv	Al vi	Mg-Li	Fe+Mn+Ti-AlVI	Mg#	T°C Henry et al. (2005)
Bd61-A	Monzogranite	38.623	1.749	15.046	0.01	16.605	0	12.513	0.078	0.177	10.646	1.5328	1.157	0.028	96.632		5.69668	0.194009	2.61576	0.00116618	2.04828	0	2.75123	0.0123272	0.0506209	2.00286	0.909312	0.539706	0.00700035	20.2822	0.0556704	0.426769	2.30332	0.312441	1.84191	1.92985	0.573231	603
Bd61-A	Monzogranite	38.159	1.552	13.912	0.015	16.483	0	13.552	0.118	0.149	10.046	1.39963	1.38	0.028	95.394		5.72072	0.174985	2.45836	0.00177801	2.06664	0	3.02863	0.0189553	0.0433132	1.92104	0.843955	0.654307	0.00711537	20.2784	0.0565765	0.4056	2.27928	0.179079	2.18468	2.06255	0.5944	587.463
Bd61-A	Monzogranite	38.277	1.943	14.555	0.011	16.598	0	12.138	0.074	0.129	10.688	1.4335	1.181	0.038	95.632		5.72454	0.21854	2.56576	0.00130072	2.07603	0	2.70607	0.0118585	0.0374087	2.03886	0.862287	0.5586	0.00963324	20.2427	0.0564792	0.434125	2.27546	0.290305	1.84378	2.00427	0.565875	631
Bd61-A	Monzogranite	38.066	1.98	14.561	0.006	16.651	0	12.424	0.034	0.171	10.011	1.37294	1.245	0.043	95.192		5.71032	0.22338	2.57464	0.000711644	2.089	0	2.77827	0.00546508	0.0497394	1.91553	0.828376	0.590665	0.010934	20.1754	0.0565926	0.429194	2.28968	0.284965	1.94989	2.02742	0.570806	631
Bd61-A	Monzogranite	38.375	2.074	14.89	0	16.382	0	12.078	0.06	0.135	10.55	1.46162	1.088	0.046	95.678		5.7135	0.23223	2.61307	0	2.03984	0	2.68064	0.00957193	0.0389734	2.00353	0.875269	0.512308	0.0116091	20.2066	0.0563509	0.432126	2.2865	0.326568	1.80537	1.9455	0.567874	638
Bd61-A	Monzogranite	38.9	1.855	14.943	0.018	17.201	0	12.552	0.211	0.153	10.487	1.6123	1.311	0.027	97.658		5.6889	0.204022	2.57584	0.00208132	2.10382	0	2.73641	0.033064	0.0433861	1.95623	0.948366	0.606359	0.00669312	20.2921	0.0550466	0.434653	2.3111	0.264737	1.78804	2.0431	0.565347	613
Bd61-A	Monzogranite	38.52	2.087	14.364	0.014	16.527	0	12.141	0.022	0.089	10.051	1.50324	1.272	0.032	95.119		5.76272	0.234811	2.5329	0.00165599	2.06781	0	2.7076	0.00352662	0.0258174	1.91796	0.904526	0.601834	0.00811479	20.1593	0.0571235	0.433012	2.23728	0.295625	1.80308	2.007	0.566988	638.468

## Sheet: Chlorite
Microprobe analyses of chlorite in Abu Murrat granitic rocks
Sample No.	Petrology	SiO2	TiO2	Al2O3	FeO	MnO	MgO	CaO	Na2O	K2O	Cr2O3	Total	F	Cl	H2O*	Total	O=F,Cl	TOTAL	Fe2O3	Chemical formula based on 28 oxygen atoms	Si	Al iv	Al vi	Ti	Fe3+	Fe2+	Mg	Ca	Na	K	F	Cl	OH*	Total	Fe/Fe+Mg	Al total	Mineral Name
Bd61-A	Monzogranite	32.929	0.4	16.694	19.921	0	15.588	0.32	0.077	0.676	0.008	86.613	0.272	0.007	11.4573	98.8565	0.116103	98.7404	5.07		6.58512	1.41488	2.60183	0.060159	0.762174	2.56957	4.64692	0.0685692	0.0597154	0.344866	0.344059	0.00474569	15.6512	35.1151	0.417582	4.01672	diabantite
Bd61-A	Monzogranite	31.145	1.389	14.77	17.614	0	14.466	0.873	0.104	3.111	0.011	83.483	0.778	0.027	10.4021	95.0383	0.333663	94.7046	5.06436		6.42535	1.57465	2.1443	0.215509	0.53986	2.49922	4.44884	0.192982	0.0832056	1.6373	1.01524	0.0188838	14.9659	35.763	0.405864	3.71895	diabantite
Bd61-A	Monzogranite	32.851	0.148	17.904	20.988	0	16.32	0.064	0.019	0.3	0	88.594	0.149	0.009	11.827	101.052	0.0647651	100.987	3.47719		6.46803	1.53197	2.68924	0.0219149	0.699464	2.7565	4.78997	0.013502	0.0145073	0.150683	0.185562	0.00600733	15.8084	35.1358	0.419112	4.22121	diabantite
Bd61-A	Monzogranite	32.958	0.097	17.827	20.38	0	16.197	0.039	0.07	0.208	0.013	87.789	0.314	0.001	11.6178	100.251	0.132435	100.118	4.72061		6.48914	1.51086	2.70597	0.0143633	0.782634	2.57324	4.7539	0.00822783	0.0534484	0.104474	0.391052	0.000667486	15.6083	34.9983	0.413806	4.21683	diabantite
Bd61-A	Monzogranite	32.434	0.35	15.979	19.893	0	16.263	0.096	0.101	0.644	0.019	85.779	0.357	0.007	11.2443	97.8403	0.151893	97.6884	5.28187		6.5565	1.4435	2.44187	0.0532102	0.688021	2.67514	4.90074	0.020794	0.0791778	0.332106	0.456477	0.00479718	15.5387	35.1941	0.40697	3.88536	diabantite
Bd61-A	Monzogranite	35.777	2.101	14.383	16.072	0	12.738	0.084	0.253	7.681	0.01	89.099	1.299	0.041	10.6438	101.457	0.556185	100.9	4.52258		6.74375	1.25625	2.13661	0.297837	0.529423	2.00421	3.57922	0.0169657	0.184939	3.69347	1.54876	0.0261998	14.425	36.4442	0.414476	3.39286	diabantite
Bd61-A	Monzogranite	25.722	0.083	18.997	21.125	0	16.569	0.11	0.139	0.179	0.018	82.942	0.097	0.011	10.8601	93.9512	0.0433212	93.9079	3.73217		5.5987	2.4013	2.49405	0.0135868	0.0671733	3.77834	5.37611	0.0256548	0.11733	0.0993927	0.133547	0.00811691	15.8583	35.9747	0.417011	4.89536	ripidolite
Bd61-A	Monzogranite	31.276	0.531	16.724	19.68	0	16.328	0.153	0.127	1.644	0.013	86.476	0.529	0.019	11.074	98.4151	0.227018	98.1881	0.410082		6.29396	1.70604	2.35475	0.0803643	0.47953	2.83265	4.89819	0.0329912	0.0991123	0.843984	0.67336	0.0129623	15.3137	35.6236	0.403414	4.06079	diabantite
Bd61-A	Monzogranite	30.049	0.057	18.55	20.705	0	17.11	0.223	0.106	0.077	0.027	86.904	0.3	0.004	11.3875	98.902	0.127217	98.7748	3.16635		6.07556	1.92444	2.55398	0.00866736	0.465581	3.03554	5.15699	0.0483121	0.0831138	0.0397161	0.383669	0.00274178	15.6136	35.3962	0.404375	4.47842	pycnochlorite
Bd61-A	Monzogranite	30.118	0.53	17.237	18.944	0	15.526	2.549	0.11	1.153	0.01	86.177	0.437	0.013	11.0748	97.9718	0.186929	97.7849	3.05981		6.14014	1.85986	2.36083	0.0812612	0.413749	2.81623	4.71847	0.556821	0.0869672	0.599653	0.563523	0.00898486	15.4275	35.6356	0.406366	4.22069	pycnochlorite
Bd61-A	Monzogranite	30.682	0.577	15.553	19.178	0	14.892	0.14	0.176	2.007	0.008	83.213	0.394	0.008	10.7332	94.6492	0.167697	94.4815	2.69675		6.43903	1.56097	2.38119	0.0910684	0.474698	2.89131	4.65885	0.0314817	0.143239	1.07449	0.523012	0.00569171	15.4713	35.7477	0.419448	3.94216	diabantite
Bd61-A	Monzogranite	31.761	0.979	16.602	18.337	0	15.653	0.173	0.086	1.98	0.017	85.588	0.838	0.019	10.7562	97.6606	0.357123	97.3034	4.58696		6.33755	1.66245	2.36907	0.146915	0.688805	2.37126	4.65602	0.0369886	0.0665482	1.00789	1.05767	0.0128528	14.9295	35.3462	0.396583	4.03152	diabantite

## Sheet:  columbite and tantalite
Microprobe analyses of columbite and tantalite in Abu Murrat granitic rocks
Sample No.	Petrology	SiO2	TiO2	Al2O3	FeO	MnO	CaO	K2O	Nb2O5	Ta2O5	SnO2	Total	Chemical formula based on 6 oxygen atoms	Si	Fe	Mn	Nb	Ta	Si	Total	Mn/(Mn+Fe)	Ta/(Ta+Nb)	Mineral Name
Bd51-A	Monzogranite	0.14	0.05	0	6.92	12.11	0.02	0.01	64.66	14.45	0.12	98.48		0.00845575	0.349512	0.619492	1.76547	0.237332	0.00845575	2.98445	0.639308	0.1185	Columbite
Bd51-A	Monzogranite	0.15	0.17	0.01	7.26	12.61	0.01	0.02	62.82	15.08	0.13	98.26		0.00914334	0.370069	0.651023	1.73106	0.249965	0.00914334	3.0158	0.637575	0.12618	Columbite
Bd51-A	Monzogranite	0.19	0.06	0	8.16	11.64	0	0.01	63.73	14.84	0.11	98.74		0.0114845	0.412459	0.595908	1.74142	0.243925	0.0114845	3.00785	0.590963	0.122863	Columbite
Bd51-A	Monzogranite	0.31	0.07	0	7.52	11.38	0.01	0	61.73	17.44	0.08	98.54		0.0189327	0.384061	0.588654	1.70431	0.289642	0.0189327	2.9882	0.605166	0.145261	Columbite
Bd51-A	Monzogranite	0.14	0.07	0	8.45	11.27	0.01	0	61.32	15.68	0.08	97.02		0.00866627	0.437414	0.590875	1.71596	0.263946	0.00866627	3.0195	0.57462	0.133312	Columbite
Bd51-A	Monzogranite	1.82	0.29	0	6.41	10.67	0.02	0	23.64	57.44	0.02	81.12		0.130245	0.383602	0.64673	0.764785	1.11782	0.130245	3.04528	0.627691	0.593761	Tantalite
Bd51-A	Monzogranite	2.19	0.19	0	7.22	10.16	0.01	0	22.12	58.08	0.02	80.23		0.157302	0.433669	0.618089	0.71825	1.13444	0.157302	3.06309	0.587672	0.61232	Tantalite
Bd51-A	Monzogranite	2.23	0.17	0	6.88	10.26	0	0	21.93	58.23	0.01	80.17		0.160658	0.414493	0.626054	0.714228	1.1408	0.160658	3.05652	0.601659	0.614977	Tantalite
Bd51-A	Monzogranite	2.07	0.3	0	6.76	10.19	0	0.005	23.17	57.52	0.015	80.71		0.148342	0.405108	0.618492	0.750619	1.12092	0.148342	3.04391	0.604232	0.59893	Tantalite

## Sheet: Zircon
Microprobe analyses of zircon in Abu Murrat granitic rocks
Sample No.	Petrology	SiO2	TiO2	Al2O3	Cr2O3	FeO	MgO	CaO	Na2O	K2O	P2O5	BaO	ZrO2	Nb2O5	ThO2	UO2	Ce2O3	Y2O3	La2O3	Nd2O3	Total	Chemical formula based on 4 oxygen atoms	Si	Ti	Al	Cr	Fe	Mg	Ca	Na	K	P	Ba	Zr	Nb	Th	U	Ce	Y	La	Nd	Total	Mineral Name
Bd51-A	Monzogranite	30.731	0.04	0	0.113	0	0.02	0.021	0	0.004	0.047	0	53.113	0	0	0	0	0	0	0.016	84.105		1.08195	0.001	0	0.003	0	0	0.000792087	0	0	0.00140083	0	0.911761	0	0	0	0	0	0	0.000201	2.00011	Zircon
Bd51-A	Monzogranite	31.057	0.033	0.003	0.048	0.044	0.016	0.001	0.033	0.003	0.051	0	54.409	0	0	0.016	0	0	0	0	85.714		1.07562	0.001	0.000122	0.001	0.00127425	0	3.7104e-05	0.001	0	0.00149529	0	0.918795	0	0	0.000123	0	0	0	0	2.00047	Zircon
Bd51-A	Monzogranite	31.691	0.014	0	0.082	0.01	0.001	0.084	0	0.005	0.043	0.003	53.676	0	0.027	0.038	0.025	0.018	0	0	85.717		1.09189	0	0	0.002	0.000288102	0	0.00310059	0	0	0.0012542	0	0.901721	0	0.000212	0.000291	0.000315	0.00033	0	0	2.0014	Zircon
Bd51-A	Monzogranite	30.93	0.047	0.007	0.1	0.008	0.01	0.028	0	0.001	0.022	0	54.06	0	0.036	0.031	0.003	0	0	0.032	85.315		1.07651	0.001	0.000287	0.003	0.000232826	0	0.00104404	0	0	0.00064821	0	0.917409	0	0.000285	0.00024	3.82e-05	0	0	0.000398	2.00109	Zircon
Bd51-A	Monzogranite	30.247	0.011	0	0.201	0	0	0.023	0.026	0	0.04	0	53.812	0	0	0.001	0	0.047	0	0	84.408		1.06694	0	0	0.006	0	0	0.000869177	0	0	0.00119447	0	0.925521	0	0	7.85e-06	0	0.000882	0	0	2.00142	Zircon
Bd61-A	Monzogranite	31.258	0.083	0	0	0.004	0.024	0.012	0	0.004	0.083	0	63.284	0	0	0	0.04	0.104	0	0.015	94.911		1.00269	0.002	0	0	0.000107292	0	0.000412391	0	0	0.00225392	0	0.989802	0	0	0	0.00047	0.001775	0	0.000172	1.99968	Zircon
Bd61-A	Monzogranite	31.034	0.031	0.166	0	0.068	0.069	0.118	0.038	0.005	0.128	0.009	61.963	0	0.217	0.3	0.074	0	0	0.01	94.23		1.00343	0.001	0.006326	0	0.0018385	0	0.00408747	0.001	0	0.00350361	0	0.97686	0	0.001597	0.002158	0.000876	0	0	0.000115	2.0028	Zircon
Bd61-A	Monzogranite	30.891	0.067	0.049	0.008	0.129	0.007	0.166	0.052	0	0.052	0	64.433	0	0.27	0.287	0	0.068	0	0	96.479		0.984963	0.002	0.00184	0	0.00343939	0	0.00567046	0.001	0	0.00140361	0	1.00172	0	0.001957	0.002034	0	0.001153	0	0	2.00718	Zircon
Bd61-A	Monzogranite	30.618	0.044	0.024	0	0.06	0.038	0.321	0.07	0	0.094	0.009	64.61	0	0.223	0.473	0.015	0.046	0	0	96.645		0.976432	0.001	0.000902	0	0.0016	0	0.0109671	0.001	0	0.00253775	0	1.00465	0	0.001618	0.003356	0.000175	0.000781	0	0	2.00502	Zircon
Bd61-A	Monzogranite	29.94	0.073	0.111	0.026	0.055	0.029	0.449	0.121	0	0.19	0	60.574	0	0.139	0.662	0	0	0	0.049	92.418		0.991716	0.002	0.004333	0.001	0.00152336	0	0.0159332	0.002	0	0.00532776	0	0.978297	0	0.001048	0.004879	0	0	0	0.00058	2.00864	Zircon
Bd61-A	Monzogranite	25.019	0.1	0.614	0	1.497	0.036	0.776	0.131	0	1.862	0.011	39.8	0.011	0.588	1.124	0.025	0	0	0	71.594		1.03078	0.003	0.029813	0	0.051573	0	0.0342516	0.003	0	0.064943	0	0.79952	0.000205	0.005512	0.010304	0.000377	0	0	0	2.03328	P-bearing zircon
Bd61-A	Monzogranite	23.592	0.099	0.388	0.01	1.271	0.01	0.573	0.138	0	2.197	0	42.716	0	0.061	0.935	0	0	0	0.017	72.007		0.976758	0.003	0.01893	0	0.0440018	0	0.0254155	0.003	0	0.0770029	0	0.862306	0	0.000575	0.008612	0	0	0	0.000251	2.01985	P-bearing zircon
Bd61-A	Monzogranite	27.998	0.116	0.11	0.004	1.557	0.01	0.393	0.068	0	1.362	0.01	47.946	0	0	0.982	0.022	0.073	0	0.004	80.655		1.0573	0.003	0.004787	0	0.0491658	0	0.0158996	0.001	0	0.055727	0	0.88282	0	0	0.008068	0.000297	0.001434	0	5.27e-05	2.07955	P-bearing zircon
Bd61-A	Monzogranite	21.611	0.205	0.737	0.042	3.871	0.039	0.797	0.226	0.011	2.653	0	36.217	0.023	0.009	1.029	0	0	0	0.024	67.494		0.953174	0.007	0.038311	0.001	0.142766	0	0.0376597	0.005	0	0.099058	0	0.778858	0.000459	9.03e-05	0.010098	0	0	0	0.000378	2.07385	P-bearing zircon
Bd61-A	Monzogranite	24.145	0.09	0.607	0	1.184	0.022	0.739	0.112	0.007	1.705	0	42.549	0	0.956	0.961	0.034	0.078	0	0.006	73.195		0.991039	0.003	0.029349	0	0.0406367	0	0.032496	0.002	0	0.0592438	0	0.851533	0	0.008925	0.008772	0.000511	0.001703	0	8.79e-05	2.0293	P-bearing zircon

## Sheet: Magnetite
Microprobe analyses of magnetite in Abu Murrat granitic rocks
Sample No.	Petrology	SiO2	TiO2	Al2O3	FeO	MnO	MgO	CaO	Cr2O3	ZnO	V2O3	NiO	Nb2O5	P2O5	Total	Fe2O3	FeO	Total	Chemical formula based on 4 oxygen atoms	Si	Ti	Al	Fe+3	Fe+2	Mn	Mg	Ca	Cr	Zn	V	Ni	Nb	Total
Bd61-A	Monzogranite	0.02	0	0.032	95.257	0.052	0.017	0.012	0.014	0.008	0.131	0	0.01	0.015	95.568	70.5503	31.7753	102.622		0.000750635	0	0.00141548	1.99258	0.99737	0.001653	0.000951	0.000483	0.000415	0.000222	0.003942	0	0.000193	2.99998
Bd61-A	Monzogranite	0.028	0.069	0.055	95.949	0.124	0.023	0.012	0.023	0.023	0.1	0.18	0.019	0.005	96.61	71.0244	32.0406	103.721		0.00103992	0.00192794	0.00240748	1.98504	0.995205	0.003901	0.001273	0.000478	0.000675	0.000631	0.002978	0.005378	0.000363	3.0013
Bd61-A	Monzogranite	0.051	0.072	0.038	99.064	0.014	0.039	0.009	0.004	0.028	0.134	0	0.002	0	99.455	73.2301	33.171	106.792		0.00183871	0.00195288	0.00161467	1.98679	1.00016	0.000428	0.002096	0.000348	0.000114	0.000745	0.003873	0	3.71e-05	3
Bd61-A	Monzogranite	0.013	0.07	0.079	94.899	0.002	0.012	0.011	0.01	0.018	0.111	0.044	0	0	95.269	70.1496	31.7778	102.297		0.000489384	0.00198246	0.00350501	1.98724	1.00046	6.38e-05	0.000673	0.000444	0.000298	0.0005	0.00335	0.001332	0	3.00033
Bd51-A	Monzogranite	0.609	2	0.377	87.19	0	0	0.007	0.005	0.004	0	0	0.21	0.013	90.415	60.6646	32.6034	96.4801		0.0241629	0.0596983	0.017629	1.81128	1.08184	0	0	0.000298	0.000157	0.000117	0	0	0.004282	2.99946
Bd51-A	Monzogranite	0.066	1.715	0.066	96.646	0.033	0.005	0.006	0.003	0	0	0	0.05	0	98.59	69.2034	34.3762	105.524		0.00240486	0.0470121	0.0028343	1.89754	1.04754	0.001018	0.000272	0.000234	8.64e-05	0	0	0	0.000936	2.99988
Bd51-A	Monzogranite	1.329	2.102	0.609	86.88	0.018	0.019	0.007	0.015	0.007	0	0	0.046	0	91.032	58.9392	33.846	96.9372		0.0521985	0.0621106	0.0281907	1.74203	1.11175	0.000599	0.001112	0.000295	0.000466	0.000203	0	0	0.000929	2.99988
Bd51-A	Monzogranite	1.05	2.352	0.405	93.987	0	0	0.016	0.015	0.018	0	0	0.048	0.004	97.895	64.4495	35.9948	104.348		0.0384291	0.0647602	0.0174695	1.77504	1.10174	0	0	0.000627	0.000434	0.000486	0	0	0.000903	2.99989
Bd51-A	Monzogranite	0.044	1.939	0.027	95.428	0	0	0.011	0.01	0	0	0	0	0.014	97.473	68.0327	34.2116	104.275		0.00162238	0.0537872	0.00117333	1.88772	1.05497	0	0	0.000435	0.000292	0	0	0	0	3
Bd51-A	Monzogranite	0.043	0	0.04	97.277	0.039	0	0.008	0.007	0	0.09	0	0.013	0.002	97.519	71.9777	32.5108	104.729		0.00158145	0	0.00173381	1.99206	0.999959	0.001215	0	0.000315	0.000204	0	0.002654	0	0.000246	2.99997
Bd51-A	Monzogranite	0.035	0.002	0.037	99.093	0	0.028	0.005	0.007	0	0.098	0.074	0	0.001	99.38	73.3383	33.1026	106.727		0.0012631	5.43002e-05	0.00157372	1.99168	0.999081	0	0.001506	0.000193	0.0002	0	0.002836	0.002148	0	3.00054
Bd51-A	Monzogranite	0.08	1.558	0.062	89.189	0	0	0.064	0.003	0	0	0	0.043	2.098	93.097	63.8888	31.7013	97.4131		0.00315719	0.0462571	0.00288375	1.89738	1.0463	0	0	0.002706	9.36e-05	0	0	0	0.000872	3.0003
Bd51-A	Monzogranite	0.223	1.941	0.157	88.628	0	0	0.015	0	0	0	0	0.085	0	91.049	62.6142	32.2872	97.4044		0.00879103	0.0575653	0.00729441	1.85749	1.06447	0	0	0.000634	0	0	0	0	0.001722	3.00282
Bd51-A	Monzogranite	0.064	0.247	0.06	87.73	0	0.036	0.024	0.02	0	0	0	0.044	0.007	88.232	64.5884	29.6128	94.7052		0.00260109	0.0075522	0.00287398	1.97537	1.00652	0	0.002181	0.001045	0.000643	0	0	0	0.000919	3.00018
Bd51-A	Monzogranite	0.748	1.25	0.714	86.168	0	0.089	0.146	0.166	0	0	0	0.447	0.025	89.753	60.6754	31.5717	95.9952		0.0297633	0.0374188	0.0334837	1.81682	1.05062	0	0.005279	0.006225	0.005222	0	0	0	0.009141	3.007
Bd51-A	Monzogranite	1.033	1.069	0.339	89.682	0	0.017	0.02	0.015	0	0	0	0.023	0.007	92.205	63.0492	32.9498	98.762		0.0400216	0.0311582	0.0154792	1.8382	1.06762	0	0.000982	0.00083	0.000459	0	0	0	0.000458	3.00785

## Sheet: Hematite
Microprobe analyses of hematite in Abu Murrat granitic rocks
Sample No.	Petrology	SiO2	TiO2	Al2O3	FeO	MnO	MgO	Cr2O3	NiO	P2O5	Total	Fe2O3	FeO	Total	Chemical formula based on 3 oxygen atoms	Si	Ti	Al	Fe+3	Fe+2	Mn	Mg	Cr	Ni	Total
Bd61-A	Monzogranite	0.049	0.026	0.036	73.966	0	0.027	0.013	0.02	0.002	74.139	82.1643	0.0338506	82.3692		0.00158	0.000630661	0.001368	1.99353	0.000912759	0	0.001298	0.000331	0.000519	2.00017
Bd61-A	Monzogranite	0.039	1.597	0.069	76.718	0.027	0	0.004	0.223	0.01	78.687	83.6424	1.45589	87.0573		0.001189	0.0366141	0.002478	1.91818	0.0371057	0.000697	0	9.64e-05	0.005467	2.00182
Bd61-A	Monzogranite	0.036	0.115	0.025	76.215	0.052	0.018	0.011	0.548	0.002	77.022	84.6327	0.0617454	85.4995		0.00112	0.00269249	0.000917	1.98204	0.00160705	0.001371	0.000835	0.000271	0.013719	2.00457
Bd61-A	Monzogranite	0.014	0.008	0.053	74.164	0.085	0.031	0.005	0.302	0.027	74.689	82.5525	-0.117409	82.9331		0.000449	0.00019293	0.002002	1.9914	-0.00314759	0.002308	0.001481	0.000127	0.007788	2.0026
Bd61-A	Monzogranite	0.033	0.025	0.052	73.708	0.044	0	0.015	0.003	0.017	73.897	81.8959	0.0173855	82.0853		0.001068	0.000608604	0.001983	1.99423	0.00047049	0.001206	0	0.000384	7.81e-05	2.00003

[truncated: 1 more sheets: Geothite]
